# Supplementary material for: CrJAT1 Regulates Endogenous JA Signaling for Modulating Monoterpenoid Indole Alkaloid Biosynthesis in Catharanthus roseus
Source: Genes (Basel). 2024 Mar 2;15(3):324. doi: 10.3390/genes15030324 (PMC10970522; doi:10.3390/genes15030324)
Supplement: Supplementary file 1 [file genes-15-00324-s001.zip]

Archive with 2 entries (2 files):
- genes-2875419-SI.pdf
- Table S1.xlsx
