# Supplementary material for: CrJAT1 Regulates Endogenous JA Signaling for Modulating Monoterpenoid Indole Alkaloid Biosynthesis in Catharanthus roseus
Source: Genes (Basel). 2024 Mar 2;15(3):324. doi: 10.3390/genes15030324 (PMC10970522; doi:10.3390/genes15030324)
Supplement: Supplementary file 1 [file genes-15-00324-s001.zip › Table S1.xlsx]

## Sheet: Readme
	Supplementary Table 1: List of primers used in this work

## Sheet: Primers for gene cloning
Primers list for gene cloning:
Primer name	Primer sequence
CrJAT1-FL-F	5’- ATGTCACGAATAGTGGCGGA -3’	For cloning full-length cDNA of CrJAT1
CrJAT1-FL-R	5’- TTACCTTCTCTTGTTCTTAC -3’
CrJAT1-Xba I-F	5’- GCTCTAGAATGTCACGAATAGTGGCGGA -3’	For cloning full-length cDNA of CrJAT1 (adding Xba I/BamH I)
CrJAT1-BamH I-R	5’- GCGGATCCTTACCTTCTCTTGTTCTTAC -3’
CrJAT1-BamH I-F	5’- GCGGATCCATGTCACGAATAGTGGCGGA -3’	For cloning full-length cDNA of CrJAT1 (adding BamH I/Kpn I)
CrJAT1-Kpn I-R	5’- GCGGTACCTTACCTTCTCTTGTTCTTACTTCC -3’
CrJAT1-Kpn I-F	5’- GCGGTACCACAATACCTTTCGTGCTTTC -3’	For VIGS vector construction
CrJAT1-Xho I-R	5’- GCCTCGAGTGCTGCGTTTCGGAGACCTA-3’
GFP-Xba I-F	5’- GCTCTAGAATGGTGAGCAAGGGCGAGGA -3’	For GFP-CrJAT1 fusion expression vector construction
GFP-BamH I-R (without stop codon)	5’- GCGGATCCTTTCTTGTACAGCTCGTCCA -3’
GFP-Xba I-F	5’- GCTCTAGAATGGTGAGCAAGGGCGAGGA -3’	For cloning full-length cDNA of GFP (adding Xba I/BamH I)
GFP-BamH I-R (with stop codon)	5’- GCGGATCCTTACTTGTACAGCTCGTCCA -3’

## Sheet: Primers for expression analysis
Primers list for qRT-PCR:
Gene name	Primer sequence	Genbank number or/and Sequence ID
CrActin1	sense, 5’- GGTTCAACTATGTTCCCAGGTA -3’	CRO_T105589
	antisense, 5’- ATACTTCCTCTCAGGCGGAG -3’
CrJAT1	sense, 5’- CGACGCCGTTCTTTCTGA -3’	OR905578, CRO_T017929
	antisense, 5’- GTCGGTTGCCTCCTTCCT -3’
CrAOC	sense, 5’- ACTTTGGGGACTATGGCCAT -3’	JX888095, CRO_T031166
	antisense, 5’- CCCCTCGTGCTCCTTCAAAT -3’
CrJR3	sense, 5’- GGCGAGATGTTGGGAACAGA -3’	CRO_T006631
	antisense, 5’- GGCGATGCTGGCTTTTCTTC -3’
CrVSP2	sense, 5’- GGTTCTTCCATGGCTACTCGT -3’	CRO_T010783
	antisense, 5’- CCTTGCAAGGTTTACAAGAACACA -3’
CrTDC	sense, 5’- TTCGGCATCTCACCTCAA -3’	MG748691, CRO_T006098
	antisense, 5’- TCGTTCGATTCCATCCAAG -3’
CrLAMT	sense, 5’- TGTTGGAGGGTTGATGGT -3’	EU057974, CRO_T028497
	antisense, 5’- TATTGAGGCAAATTGAAGGA -3’
CrSTR	sense, 5’- AGATGGAGGTCAACATGGAAG -3’	X61932, CRO_T006099
	antisense, 5’- CATATGGTGGTGGAAGTGGT -3’
CrNMT	sense, 5’- GGCTTCACGTCAATTGTGCTCA -3’	HM584929, CRO_T033266
	antisense, 5’- TCGTCCCGTAACTACAGCGAACT -3’
CrD4H	sense, 5’- GGTTTCGCCAAGATTGTACG -3’	AF008597, CRO_T012504
	antisense, 5’- TTCGCCGACGCTTATTTAGT -3’
CrG10H	sense, 5’- AACGCACTCCACGCTCAC -3’	AJ251269, CRO_T015220
	antisense, 5’- CTTCTCCGCTCTGGCTATT -3’
CrDL7H	sense, 5’- TTGATGTCATTCGCTCGGT -3’	KF415115, CRO_T014616
	antisense, 5’- TCCCAAAAAATCATCAGCAG -3’
